# Supplementary material for: Macrophage Cell Membrane Coating on Piperine-Loaded MIL-100(Fe) Nanoparticles for Breast Cancer Treatment
Source: J Funct Biomater. 2023 Jun 11;14(6):319. doi: 10.3390/jfb14060319 (PMC10299274; doi:10.3390/jfb14060319)
Supplement: Supplementary file 1 [file jfb-14-00319-s001.zip]

Archive with 1 entries (1 files):
- jfb-2422138-supplementary.pdf
